# Supplementary material for: De Novo Design of Anti-COVID Drugs Using Machine Learning-Based Equivariant Diffusion Model Targeting the Spike Protein
Source: Curr Issues Mol Biol. 2023 May 12;45(5):4261–84. doi: 10.3390/cimb45050271 (PMC10217495; doi:10.3390/cimb45050271)
Supplement: Supplementary file 1 [file cimb-45-00271-s001.zip]

Archive with 6 entries (5 files):
- Supplementary files/
- Supplementary files/Supplementary file S1.csv
- Supplementary files/Supplementary file S2.csv
- Supplementary files/Supplementary file S3.pdf
- Supplementary files/Supplementary file S4.pdf
- Supplementary files/Supplementary file S5.mp4
