# Supplementary material for: De Novo Design of Anti-COVID Drugs Using Machine Learning-Based Equivariant Diffusion Model Targeting the Spike Protein
Source: Curr Issues Mol Biol. 2023 May 12;45(5):4261–84. doi: 10.3390/cimb45050271 (PMC10217495; doi:10.3390/cimb45050271)
Supplement: Supplementary file 1 [file cimb-45-00271-s001.zip › Supplementary files/Supplementary file S1.csv]

Entry Name	MOPAC Heat of Formation	Dipole	Dipole X	Dipole Y	Dipole Z	Ionization Energy	SemiEmpirical Method	Alpha SOMO Energy	Alpha LUMO Energy	Beta SOMO Energy	Beta LUMO Energy	MOPAC Total Energy EV	HOMO Energy	LUMO Energy	#stars	#amine	#amidine	#acid	#amide	#rotor	#rtvFG	CNS	mol MW	dipole	SASA	FOSA	FISA	PISA	WPSA	volume	donorHB	accptHB	dip^2/V	ACxDN^.5/SA	glob	QPpolrz	QPlogPC16	QPlogPoct	QPlogPw	QPlogPo/w	QPlogS	CIQPlogS	QPlogHERG	QPPCaco	QPlogBB	QPPMDCK	QPlogKp	IP(eV)	EA(eV)
spike_inpaint_ca_mol.1	560.938325	2.03	1.14	-1.47	-0.82	10.76662	AM1	-10.767	-3.302	-11.075	-3.243	-3762.019
spike_inpaint_ca_mol.2	1095.798741	2.11	1.45	0.36	-1.48	10.24898	AM1	-10.461	-2.762	-10.249	-2.864	-3135.164
spike_inpaint_ca_mol.3	780.070057	10.77	6.61	7.85	3.25	9.52205	AM1					-3450.686	-9.522	-4.511	2	0	0	0	0	6	0	-2	260.165	0	515.252	83.11	220.125	212.017	0	830.584	0	11	0	0	0.8293437	25.258	8.772	15.571	13.41	-1.918	0.755	-0.035	-5.304	80.995	-1.932	32.698	-4.253	0	0
spike_inpaint_ca_mol.4	203.421724	2.53	1.41	2.03	-0.53	11.01767	AM1	-11.215	-3.169	-11.018	-2.946	-2114.347
spike_inpaint_ca_mol.5	703.714891	6	2.83	-1.51	-5.08	10.88356	AM1					-4025.365	-10.884	-5.31	6	0	0	0	0	5	5	-2	272.13	0	457.759	1.132	352.547	104.08	0	785.11	0	12.5	0	0	0.8991147	23.05	8.885	18.139	15.136	-3.988	2	0.711	-3.661	4.495	-2.645	1.436	-7.17	0	0
spike_inpaint_ca_mol.6	268.768361	5.16	4.16	-1.65	-2.57	11.30485	AM1	-11.356	-3.17	-11.305	-3.131	-4076.006
spike_inpaint_ca_mol.7	203.716982	4.77	-4.73	-0.6	0.21	11.18734	AM1					-2512.098	-11.187	-6.739	5	0	0	0	0	5	0	-2	156.054	0	335.904	0	319.307	16.597	0	501.228	0	16	0	0	0.9084631	10.853	5.126	14.625	17.469	-7.417	2	5.034	-3.092	9.288	-2.317	3.147	-6.866	0	0
spike_inpaint_ca_mol.8	576.727596	3.06	2.27	1.12	-1.72	11.46597	AM1	-11.731	-2.699	-11.466	-2.514	-3538.585
spike_inpaint_ca_mol.9	599.918638	2.14	1.16	-1.08	1.43	10.66139	AM1	-10.971	-2.834	-10.661	-3.039	-3569.872
spike_inpaint_ca_mol.10	412.152045	2.08	-1.78	-0.74	0.77	10.95291	AM1	-10.953	-3.126	-11.993	-2.77	-4149.382
spike_inpaint_ca_mol.11	246.370906	4.06	-3.53	-1.9	-0.66	11.302	AM1	-11.667	-3.159	-11.302	-3.409	-4347.027
spike_inpaint_ca_mol.12	812.19698	0.85	0.32	0.35	-0.71	10.46559	AM1	-10.466	-2.706	-10.675	-2.984	-3560.667
spike_inpaint_ca_mol.13	569.168595	3.24	-0.68	-2.92	-1.23	10.59376	AM1	-10.758	-2.772	-10.594	-2.996	-3761.662
spike_inpaint_ca_mol.14	828.954906	4.31	3.35	-2.67	0.44	8.85447	AM1					-3352.632	-8.854	-5.179	1	0	0	0	0	3	0	-2	248.151	0	474.854	0	168.161	306.693	0	772.615	0	7	0	0	0.8575259	25.769	8.613	13.548	10.325	0.122	-1.062	-1.695	-5.3	251.898	-1.142	111.467	-3.25	0	0
spike_inpaint_ca_mol.15	653.363538	14.25	-13.57	-3	3.15	9.4595	AM1					-3837.092	-9.459	-7.152	3	0	0	0	0	1	0	-2	268.142	0	455.107	0	255.266	199.841	0	758.537	0	10.5	0	0	0.883831	25.469	8.5	16.662	14.032	-2.402	0.819	-0.676	-4.365	37.602	-1.675	14.267	-5.424	0	0
spike_inpaint_ca_mol.16	819.072779	3.52	-3.32	-1.11	-0.41	8.16756	AM1					-3829.906	-8.168	-6.723	2	0	0	0	0	8	1	-2	268.142	0	507.888	0	240.299	267.589	0	825.948	0	9.25	0	0	0.8382351	24.319	9.298	14.812	11.742	-1.171	0.304	-0.777	-5.426	52.137	-2.199	20.311	-4.237	0	0
spike_inpaint_ca_mol.17	485.013409	8.48	5.72	5.44	3.08	10.85412	AM1					-4067.141	-10.854	-5.617	3	0	0	0	0	3	2	-2	272.127	0	443.84	0	269.034	174.806	0	744.635	0	15.5	0	0	0.8951601	23.389	8.362	18.423	18.412	-5.053	2	2.038	-4.062	27.839	-1.856	10.309	-5.574	0	0
spike_inpaint_ca_mol.18	1032.709217	6.04	4.44	-1.52	-3.8	8.81433	AM1					-3058.818	-8.814	-4.144	0	0	0	0	0	0	0	0	252.188	0	437.119	65.908	100.635	270.576	0	741.158	0	4.75	0	0	0.9060916	26.091	7.898	11.991	7.975	1.461	-2.247	-2.76	-4.342	1100.469	-0.254	548.644	-2.421	0	0
spike_inpaint_ca_mol.19	738.874154	1.64	0.6	-1.51	0.24	10.66396	AM1	-10.695	-2.948	-10.664	-3.036	-3563.847
spike_inpaint_ca_mol.20	814.002254	0.71	0	-0.08	-0.71	10.97855	AM1	-10.979	-2.98	-11.205	-3.232	-3337.84
spike_inpaint_ca_mol.21	554.946849	7.15	5.08	5.03	0.18	9.66104	AM1					-3873.653	-9.661	-5.383	4	0	0	0	0	3	5	-2	268.139	0	454.842	0.022	305.083	149.736	0	755.304	0	11.5	0	0	0.8818323	23.577	8.451	17.076	14.573	-3.314	1.673	-0.088	-4.158	12.671	-2.233	4.403	-6.327	0	0
spike_inpaint_ca_mol.22	462.19591	1.79	-0.28	0.13	1.77	11.42325	AM1	-11.423	-3.337	-11.679	-2.851	-2934.713
spike_inpaint_ca_mol.23	684.380242	2.13	-1.97	0.81	-0.13	11.06272	AM1	-11.063	-3.48	-11.16	-3.018	-3756.666
spike_inpaint_ca_mol.24	643.876913	13.98	10.02	3.35	-9.15	10.56769	AM1					-4027.959	-10.568	-5.121	3	0	0	0	0	5	0	-2	272.13	0	463.862	135.097	273.005	55.761	0	787.849	0	15.25	0	0	0.8893468	22.698	7.942	17.853	16.99	-4.816	2	1.927	-3.588	25.527	-2.039	9.386	-5.874	0	0
spike_inpaint_ca_mol.25	270.76522	11.26	10.39	-4.33	-0.05	9.99135	AM1					-2351.028	-9.991	-6.073	6	0	0	0	0	3	3	-2	152.063	0	324.385	0	229.056	95.33	0	493.058	0	12	0	0	0.9304708	12.562	5.194	12.233	13.864	-4.806	2	3.264	-3.112	66.645	-1.381	26.484	-5.117	0	0
spike_inpaint_ca_mol.26	204.133523	1.22	-0.27	1.06	0.53	11.63574	AM1	-11.636	-3.158	-11.805	-3.249	-4092.406
spike_inpaint_ca_mol.27	869.055122	29.27	16.93	-14.3	19.12	9.42055	AM1					-4018.195	-9.421	-5.842	0	0	0	0	0	8	3	-2	272.13	0	509.386	123.053	301.966	84.368	0	837.342	0	5.75	0	0	0.8434379	23.025	8.583	13.525	7.472	-0.033	-1.557	-2.055	-4.468	13.563	-2.749	4.739	-6.019	0	0
spike_inpaint_ca_mol.28	602.359217	4.05	-2.62	-1.83	-2.5	9.80801	AM1					-3616.555	-9.808	-5.707	5	0	0	0	0	2	2	-2	264.156	0	456.662	0	335.132	121.531	0	750.907	0	11	0	0	0.8749045	23.774	8.371	17.35	14.318	-3.34	1.214	-0.48	-4.136	6.574	-2.476	2.166	-7.076	0	0
spike_inpaint_ca_mol.29	529.223102	6.39	5.42	-2.94	1.68	10.01235	AM1					-4255.68	-10.012	-7.82	7	0	0	0	0	5	5	-2	276.116	0	463.667	0.08	408.895	54.692	0	770.657	0	19.5	0	0	0.8767313	22	8.635	21.677	22.092	-7.94	2	3.813	-3.787	1.313	-3.284	0.38	-8.383	0	0
spike_inpaint_ca_mol.30	393.142669	10.48	-0.5	10.25	-2.13	8.95919	AM1					-2920.856	-8.959	-6.71	4	0	0	0	0	5	0	-2	192.084	0	393.702	0	235.205	158.497	0	614.006	0	12.5	0	0	0.8873866	16.722	6.578	13.812	14.554	-4.229	2	2.646	-4.11	58.271	-1.729	22.906	-4.816	0	0
spike_inpaint_ca_mol.31	801.780641	5.8	4.51	-0.41	3.62	10.48827	AM1					-3672.493	-10.488	-4.08	3	0	0	0	0	2	4	-2	264.15	0	487.063	60.366	309.903	116.793	0	812.361	0	10.75	0	0	0.864462	26.188	8.723	17.639	13.941	-2.648	0.507	-0.291	-4.282	11.405	-2.322	3.929	-6.628	0	0
spike_inpaint_ca_mol.32	565.740758	15.11	-5.37	13.96	2.1	8.70718	AM1					-3840.892	-8.707	-5.534	4	0	0	0	0	3	3	-2	268.142	0	439.827	66.827	267.707	105.293	0	753.183	0	11	0	0	0.9102272	23.068	8.063	16.217	13.488	-2.878	1.696	-0.025	-3.487	28.657	-1.772	10.637	-5.794	0	0
spike_inpaint_ca_mol.33	296.907162	2.15	1.03	1.85	-0.38	9.99959	AM1	-11.312	-3.139	-10	-2.955	-4154.38
spike_inpaint_ca_mol.34	1229.657633	10.57	3.89	9.44	-2.75	9.23707	AM1					-2859.822	-9.237	-5.174	1	0	0	0	0	3	0	0	248.2	0	499.103	0	107.148	391.956	0	817.298	0	4.5	0	0	0.8470226	28.371	9.189	12.373	8.086	2.153	-2.831	-3.156	-5.877	954.597	-0.613	470.476	-1.825	0	0
spike_inpaint_ca_mol.35	388.099827	3.93	3.75	1	0.58	10.63231	AM1	-10.632	-3.08	-10.831	-2.847	-2154.971
spike_inpaint_ca_mol.36	433.119157	1.32	0.49	-0.79	-0.93	11.2086	AM1	-11.646	-2.796	-11.209	-3.565	-4148.473
spike_inpaint_ca_mol.37	289.321589	5.43	-0.41	-5.15	1.66	10.86837	AM1					-3322.609	-10.868	-7.422	6	0	0	0	0	1	4	-2	229.042	0	382.403	0	365.36	15.674	1.369	614.212	0	24	0	0	0.9138103	17.934	6.742	21.927	26.65	-10.891	2	7.195	-3.001	3.398	-2.41	1.08	-8.102	0	0
spike_inpaint_ca_mol.38	250.313547	5.95	-0.91	5.12	2.9	11.56177	AM1					-2670.597	-11.562	-6.015	4	0	0	0	0	1	3	-2	168.062	0	328.776	0	297.303	31.473	0	507.483	0	11.5	0	0	0.9358644	13.814	5.444	13.605	13.853	-5.015	2	2.457	-2.72	15.017	-1.76	5.29	-6.792	0	0
spike_inpaint_ca_mol.39	413.29204	4.37	-3.66	2.24	0.81	11.11559	AM1	-11.116	-3.032	-11.904	-3.447	-2729.013
spike_inpaint_ca_mol.40	530.912861	12.02	4.03	2.46	11.05	9.90992	AM1					-4065.151	-9.91	-6.432	4	0	0	0	0	4	1	-2	272.127	0	460.025	85.009	254.545	120.471	0	777.954	0	15.5	0	0	0.8892416	23.562	8.169	18.106	17.762	-4.799	2	2.337	-3.899	38.199	-1.824	14.512	-5.402	0	0
spike_inpaint_ca_mol.41	493.299272	9.1	2.8	1.11	-8.58	9.77879	AM1					-3172.965	-9.779	-5.317	4	0	0	0	0	3	0	-2	216.106	0	407.36	71.644	279.412	56.304	0	661.933	0	14	0	0	0.9017004	18.948	6.804	16.118	16.111	-5.072	2	2.472	-3.391	22.194	-1.908	8.069	-6.183	0	0
spike_inpaint_ca_mol.42	238.163847	1.32	-0.57	0.11	1.19	10.88223	AM1	-11.42	-2.775	-10.882	-2.668	-2241.067
spike_inpaint_ca_mol.43	147.275982	3.31	2.38	-2.27	0.44	11.28255	AM1	-11.689	-3.402	-11.283	-3.476	-4462.186
spike_inpaint_ca_mol.44	545.984016	2.68	-1.2	-2.22	0.91	10.3678	AM1	-10.368	-2.647	-10.385	-2.368	-3762.667
spike_inpaint_ca_mol.45	1055.945201	8.78	1.43	5.72	-6.5	9.89665	AM1					-3564.593	-9.897	-5.93	3	0	0	0	0	8	0	-2	264.159	0	470.062	0	254.269	215.793	0	807.46	0	10.75	0	0	0.8921205	23.085	9.152	15.706	12.871	-2.179	0.806	-0.931	-4.307	38.43	-2.049	14.606	-4.677	0	0
spike_inpaint_ca_mol.46	156.02141	0.51	0.03	-0.33	0.39	12.14184	AM1	-12.148	-3.205	-12.142	-3.549	-4541.401
spike_inpaint_ca_mol.47	769.526039	5.95	-4.5	-1.32	3.66	10.80856	AM1					-3483.436	-10.809	-5.506	4	0	0	0	0	1	2	-2	260.162	0	446.153	0	250.268	195.885	0	757.107	0	12	0	0	0.9004358	25.374	8.543	17.376	15.427	-3.112	1.774	0.968	-4.077	41.938	-1.555	16.053	-5.346	0	0
spike_inpaint_ca_mol.48	523.650564	1.66	0.87	1.16	0.8	8.65261	AM1					-3428.101	-8.653	-5.873	4	0	0	0	0	3	2	-2	240.128	0	418.596	0	276.65	141.946	0	691.842	0	10.5	0	0	0.9037346	20.963	7.714	15.319	13.254	-3.053	1.837	0.039	-3.767	23.574	-1.876	8.613	-5.83	0	0
spike_inpaint_ca_mol.49	1134.096879	13.01	12.52	3.09	1.77	8.48172	AM1					-3022.129	-8.482	-4.731	1	0	0	0	0	5	0	0	252.191	0	530.144	209.28	88.084	232.781	0	869.287	0	6	0	0	0.8308953	27.647	8.397	12.061	7.984	1.822	-2.308	-2.365	-5.378	1447.447	-0.588	737.807	-1.843	0	0
spike_inpaint_ca_mol.50	534.167456	8.97	-1.12	7.02	5.47	10.37406	AM1					-4255.466	-10.374	-6.132	5	0	0	0	0	6	3	-2	276.116	0	481.734	0	346.713	135.021	0	788.147	0	14.5	0	0	0.8565704	22.825	8.817	18.523	17.114	-4.866	2	1.429	-4.497	5.105	-2.949	1.648	-6.858	0	0
spike_inpaint_ca_mol.51	489.815999	16.92	15.9	-2.32	5.33	9.36599	AM1					-4034.64	-9.366	-6.428	7	0	0	0	0	7	2	-2	272.13	0	481.43	0	362.99	118.44	0	797.262	0	18	0	0	0.8637052	22.389	8.95	20.266	20.338	-6.643	2	3.137	-4.302	3.578	-3.102	1.122	-7.12	0	0
spike_inpaint_ca_mol.52	388.036762	2.32	0.26	-1.49	1.76	10.88808	AM1	-11.121	-3.207	-10.888	-3.106	-3066.155
spike_inpaint_ca_mol.53	299.915605	1.34	0.98	-0.86	0.34	10.213	AM1					-3880.945	-10.213	-6.205	4	0	0	0	0	2	5	-2	240.083	0	376.484	0	323.374	53.11	0	634.343	0	10.5	0	0	0.9483473	18.455	7.243	15.369	13.087	-3.856	2	0.164	-2.621	8.499	-1.954	2.859	-7.1	0	0
spike_inpaint_ca_mol.54	464.945694	1.47	0.88	-0.38	-1.11	11.24287	AM1	-11.243	-3.742	-11.918	-3.633	-4082.508
spike_inpaint_ca_mol.55	806.81666	12.11	-11.51	3.76	0.44	8.60746	AM1					-3639.982	-8.607	-6.136	4	0	0	0	0	8	2	-2	264.153	0	539.325	147.469	247.983	143.873	0	874.372	0	12.5	0	0	0.8199336	25.076	8.911	16.399	14.23	-2.636	1.41	0.816	-5.132	44.084	-2.378	16.943	-4.815	0	0
spike_inpaint_ca_mol.56	879.050007	1.96	1.48	-0.48	-1.19	10.42915	AM1	-10.429	-3.282	-10.488	-2.398	-2986.4
spike_inpaint_ca_mol.57	649.848585	8.32	-3.71	-7.31	-1.38	10.25871	AM1					-2210.13	-10.259	-4.712	3	0	0	0	0	2	0	-1	168.108	0	373.372	115.181	154.469	103.722	0	588.924	0	8	0	0	0.9100441	17.121	5.561	10.754	9.812	-1.706	1.222	0.708	-3.482	339.682	-0.801	153.991	-3.809	0	0
spike_inpaint_ca_mol.58	530.43424	2.26	-1.1	-0.56	1.9	11.39379	AM1					-4065.172	-11.394	-5.789	5	0	0	0	0	3	1	-2	272.127	0	445.357	0	349.201	96.157	0	746.963	0	19	0	0	0.8939689	22.731	8.387	21.011	21.873	-7.389	2	3.426	-3.706	4.835	-2.53	1.554	-7.329	0	0
spike_inpaint_ca_mol.59	872.465875	2.18	1.47	-0.43	1.56	10.82509	AM1	-10.825	-3.326	-10.878	-2.843	-3144.849
spike_inpaint_ca_mol.60	488.680222	11.11	11.04	-0.19	-1.18	10.1668	AM1					-4225.145	-10.167	-5.189	4	0	0	0	0	6	2	-2	276.119	0	480.478	69.94	318.966	91.572	0	804.333	0	16	0	0	0.8705274	23.057	8.563	18.933	18.104	-5.35	2	2.185	-4.064	9.357	-2.604	3.172	-6.499	0	0
spike_inpaint_ca_mol.61	782.938125	4.86	2.66	0.29	-4.06	8.80235	AM1					-3673.31	-8.802	-5.621	4	0	0	0	0	5	2	-2	264.15	0	469.233	0	310.737	158.496	0	783.578	0	12	0	0	0.8759876	23.508	8.801	17.265	14.757	-3.402	1.988	0.469	-4.295	11.199	-2.438	3.853	-6.208	0	0
spike_inpaint_ca_mol.62	813.096314	1.97	1.28	0.14	-1.49	10.29319	AM1	-10.353	-3.076	-10.293	-2.985	-3751.084
spike_inpaint_ca_mol.63	371.175141	5.19	1.6	3.4	-3.58	9.57113	AM1					-4452.99	-9.571	-5.4	6	0	0	0	0	6	4	-2	280.104	0	468.536	42.998	363.023	62.515	0	768.027	0	14.25	0	0	0.8656451	21.327	8.267	18.1	16.453	-5.073	2	1.229	-4.004	3.576	-3.028	1.122	-7.414	0	0
spike_inpaint_ca_mol.64	535.092491	5.59	0.27	-2.11	-5.17	7.29036	AM1					-3171.153	-7.29	-4.938	3	0	0	0	0	6	2	-2	216.106	0	456.183	142.658	214.384	99.142	0	727.963	0	9	0	0	0.8578912	20.073	7.008	12.732	10.491	-1.706	0.827	0.512	-4.304	91.812	-1.74	37.443	-4.545	0	0
spike_inpaint_ca_mol.65	710.743669	3.65	2.43	1.31	-2.39	9.5022	AM1					-4025.06	-9.502	-4.85	4	0	0	0	0	7	3	-2	272.13	0	422.937	127.233	188.354	107.349	0	755.053	0	12.75	0	0	0.9481446	20.594	7.85	14.95	13.762	-3.166	2	1.191	-2.883	162.082	-1.255	69.21	-3.941	0	0
spike_inpaint_ca_mol.66	547.332134	11.31	3.4	-10.19	-3.55	5.50701	AM1					-3953.064	-5.507	-0.511
spike_inpaint_ca_mol.67	220.286388	4.64	1.67	1.78	-3.95	11.42229	AM1					-4538.102	-11.422	-6.901	7	0	0	0	0	5	3	-2	301.062	0	452.125	0	391.443	55.626	5.056	767.14	0	28.5	0	0	0.8963738	21.868	8.655	25.735	30.819	-12.204	2	7.393	-3.474	1.922	-2.973	0.611	-8.058	0	0
spike_inpaint_ca_mol.68	763.252397	10.52	10.39	1.58	0.51	9.09009	AM1					-2921.146	-9.09	-6.125	4	0	0	0	0	6	3	-2	221.065	0	415.245	148.768	177.97	85.907	2.6	679.579	0	20	0	0	0.9002312	18.011	6.487	16.838	20.89	-7.133	2	5.509	-3.556	203.335	-1.256	91.38	-3.921	0	0
spike_inpaint_ca_mol.69	453.105635	1.53	0.65	-1.23	-0.63	11.1031	AM1	-11.103	-3.254	-11.263	-2.6	-3766.695
spike_inpaint_ca_mol.70	927.257374	11.01	1.68	7.54	7.84	9.37939	AM1					-3634.759	-9.379	-4.377	0	0	0	0	0	3	5	-2	264.153	0	492.853	62.612	295.025	135.216	0	815.948	0	8.5	0	0	0.8568191	25.865	8.741	16.14	11.542	-1.405	-0.618	-1.09	-4.494	15.782	-2.297	5.582	-6.192	0	0
spike_inpaint_ca_mol.71	269.53602	1.27	0.25	-1.03	-0.7	11.66755	AM1	-11.668	-3.218	-11.795	-3.637	-4155.567
spike_inpaint_ca_mol.72	721.101883	3.76	0.95	-2.78	-2.34	11.59555	AM1					-4247.359	-11.596	-6.782	6	0	0	0	0	4	3	-2	276.116	0	449.904	0.014	383.91	65.98	0	760.96	0	13.5	0	0	0.8959552	22.361	8.574	18.816	16.277	-4.895	2	1.39	-3.53	2.266	-2.866	0.685	-7.978	0	0
spike_inpaint_ca_mol.73	982.254229	9.78	-5.64	7.61	-2.44	8.85515	AM1					-3474.211	-8.855	-4.72	1	0	0	0	0	4	0	-1	260.162	0	488.635	83.114	131.361	274.16	0	826.181	0	5.5	0	0	0.871426	26.96	8.753	12.752	8.188	1.441	-1.946	-2.706	-4.92	562.606	-0.831	265.675	-2.591	0	0
spike_inpaint_ca_mol.74	535.121532	3.87	1.41	-2.37	-2.72	11.0582	AM1					-4223.132	-11.058	-6.13	7	0	0	0	0	6	3	-2	276.119	0	441.98	0.997	359.399	81.584	0	746.91	0	20.75	0	0	0.9007572	20.664	8.407	21.141	22.897	-8.329	2	4.578	-3.527	3.87	-2.751	1.222	-7.28	0	0
spike_inpaint_ca_mol.75	749.443148	1.23	0.85	0.03	-0.89	9.97036	AM1					-3452.014	-9.97	-4.825	4	0	0	0	0	2	3	-2	260.165	0	459.754	0	292.415	167.339	0	773.83	0	10.5	0	0	0.8866185	25.129	8.707	17.089	13.854	-2.598	0.894	-0.087	-4.165	16.708	-2.037	5.937	-6.127	0	0
spike_inpaint_ca_mol.76	295.790097	2.47	1.12	-0.03	-2.2	10.69801	AM1					-3897.463	-10.698	-7.137	6	0	0	0	0	4	2	-2	269.064	0	449.401	0	338.683	108.046	2.671	730.401	0	24.5	0	0	0.8727819	21.54	8.093	22.773	27.09	-10.079	2	6.217	-4.106	6.084	-2.635	2.06	-6.997	0	0
spike_inpaint_ca_mol.77	686.596529	2.28	1.64	0.9	-1.3	10.9627	AM1	-10.963	-3.447	-10.981	-3.117	-3566.113
spike_inpaint_ca_mol.78	441.695165	9.17	-5.19	-2.69	7.06	9.73486	AM1					-4069.02	-9.735	-6.583	4	0	0	0	0	4	3	-2	272.127	0	452.268	0	310.901	141.367	0	750.025	0	15	0	0	0.8827128	22.644	8.385	18.412	17.776	-5.103	2	1.696	-4.104	11.159	-2.338	3.838	-6.367	0	0
spike_inpaint_ca_mol.79	1081.296136	4.12	-1.58	3.81	-0.02	8.50195	AM1					-3247.167	-8.502	-5.024	1	0	0	0	0	3	0	-2	256.177	0	490.692	130.522	224.726	135.445	0	824.87	0	8.5	0	0	0.8668541	26.224	8.394	15.224	11.06	-0.86	-0.577	-1.17	-4.332	73.253	-1.611	29.333	-4.896	0	0
spike_inpaint_ca_mol.80	530.027046	2.71	2.01	-1.62	0.81	10.15701	AM1	-10.991	-3.12	-10.157	-3.375	-3763.359
spike_inpaint_ca_mol.81	394.000704	17.99	-8.12	16.02	0.83	8.94176	AM1					-4261.544	-8.942	-6.523	6	0	0	0	0	7	3	-2	276.116	0	471.159	0	377.847	93.312	0	782.82	0	18.5	0	0	0.8718431	21.571	8.78	20.474	20.736	-7.113	2	3.345	-4.051	2.587	-3.172	0.79	-7.482	0	0
spike_inpaint_ca_mol.82	651.949944	2.21	-1.23	-1.76	0.53	10.68074	AM1	-10.681	-3.106	-11.454	-2.995	-3567.616
spike_inpaint_ca_mol.83	407.485565	12.82	2.77	-11.91	3.85	9.17514	AM1					-4070.503	-9.175	-4.67	3	0	0	0	0	4	2	-2	272.127	0	457.335	77.362	270.891	109.082	0	762.873	0	11.5	0	0	0.8828747	22.85	8.008	16.167	13.849	-3.076	1.789	-0.177	-3.947	26.732	-1.995	9.867	-5.744	0	0
spike_inpaint_ca_mol.84	1189.187113	7.91	4.99	6.12	-0.38	9.40571	AM1					-3400.652	-9.406	-4.952	1	0	0	0	0	6	1	-2	260.168	0	543.404	139.896	239.232	164.276	0	886.612	0	6	0	0	0.8213557	27.044	9.125	14.078	8.358	0.694	-2.396	-2.175	-5.206	53.366	-2.162	20.829	-4.774	0	0
spike_inpaint_ca_mol.85	648.900146	4.17	2.24	1.65	3.11	8.61288	AM1					-3456.374	-8.613	-5.12	1	0	0	0	0	1	0	-2	260.165	0	456.425	64.708	218.335	173.382	0	761.1	0	8.5	0	0	0.8832621	25.319	8.075	15.033	11.634	-1.187	-0.253	-1.554	-4.248	84.222	-1.363	34.108	-4.837	0	0
spike_inpaint_ca_mol.86	357.054431	5.16	-4.07	3.01	0.98	10.79482	AM1					-3050.647	-10.795	-5.023	4	0	0	0	0	4	1	-2	204.095	0	386.664	0	250.774	135.889	0	613.016	0	12.5	0	0	0.9025666	17.108	6.655	14.33	14.709	-4.37	2	2.031	-3.757	41.477	-1.73	15.862	-5.279	0	0
spike_inpaint_ca_mol.87	872.077376	3.1	1.88	2.28	0.91	9.57851	AM1					-3065.784	-9.579	-3.974	1	0	0	0	0	3	2	-2	252.188	0	486.721	0	159.954	326.768	0	793.07	0	6	0	0	0.8513186	26.779	8.873	13.296	9.449	0.823	-1.811	-2.605	-5.496	301.343	-1.089	135.293	-3.028	0	0
spike_inpaint_ca_mol.88	912.752985	5	-4.49	-0.42	-2.16	9.0807	AM1					-3444.932	-9.081	-4.624	1	0	0	0	0	2	0	-1	260.165	0	438.877	52.28	171.799	214.798	0	742.655	0	6.25	0	0	0.9036785	24.334	8.003	13.029	9.12	0.159	-0.936	-2.593	-4.115	232.667	-0.96	102.297	-3.737	0	0
spike_inpaint_ca_mol.89	978.014911	16.54	-7.11	-0.96	14.91	7.54026	AM1					-3283.939	-7.54	-4.086	0	0	0	0	0	1	2	0	256.174	0	485.203	205.735	99.937	179.531	0	818.286	0	5	0	0	0.8719907	27.666	7.788	12.271	7.492	1.717	-2.631	-2.554	-4.46	1117.375	-0.373	557.76	-2.633	0	0
spike_inpaint_ca_mol.90	485.178057	3.52	1.57	0.45	3.12	10.81832	AM1	-10.818	-3.029	-11.245	-3.278	-4002.036
spike_inpaint_ca_mol.91	678.804568	2.73	-0.5	2.25	-1.47	10.38078	AM1	-11.2	-2.767	-10.381	-2.981	-3566.451
spike_inpaint_ca_mol.92	694.606934	1.66	0.43	-0.81	1.39	10.45652	AM1	-10.99	-2.869	-10.457	-2.993	-3565.766
spike_inpaint_ca_mol.93	386.251447	7.58	1.64	-7.05	2.24	9.61255	AM1					-4039.131	-9.613	-5.036	4	0	0	0	0	3	1	-2	272.13	0	404.582	0.024	315.69	88.868	0	698.316	0	12	0	0	0.9408621	20.715	8.005	16.769	14.602	-4.074	2	0.119	-2.913	10.051	-1.995	3.428	-6.737	0	0
spike_inpaint_ca_mol.94	624.654805	8.71	-0.71	-3.81	7.8	6.18934	AM1					-3568.8	-6.189	-2.673
spike_inpaint_ca_mol.95	838.613846	5.7	5.41	1.1	1.42	9.3108	AM1					-3606.31	-9.311	-4.682	3	0	0	0	0	5	0	-2	264.156	0	487.762	70.348	245.832	171.582	0	800.828	0	11	0	0	0.8550333	24.323	8.486	15.876	13.464	-2.338	1.113	-0.055	-4.696	46.203	-1.98	17.825	-4.966	0	0
spike_inpaint_ca_mol.96	424.47625	3.73	-2.15	2.15	-2.17	11.19509	AM1	-11.366	-3.108	-11.195	-3.55	-4339.304
spike_inpaint_ca_mol.97	331.725751	7.2	-2.6	0.36	6.7	11.11899	AM1					-4454.7	-11.119	-7.37	8	0	0	0	0	5	2	-2	280.104	0	461.785	3.893	395.781	62.111	0	771.202	0	22	0	0	0.8807195	22.092	8.627	22.708	24.511	-9.054	2	5.068	-3.758	1.749	-3.14	0.518	-8.115	0	0
spike_inpaint_ca_mol.98	564.692962	3.95	3.68	0.16	-1.44	8.48354	AM1					-3840.937	-8.484	-5.101	4	0	0	0	0	0	3	-2	268.142	0	444.209	78.277	259.947	105.985	0	754.258	0	10.5	0	0	0.9021053	25.044	7.961	16.65	13.619	-2.573	0.863	-0.556	-3.621	33.949	-1.566	12.774	-5.937	0	0
[truncated: 16 more columns]
