# Supplementary material for: De Novo Design of Anti-COVID Drugs Using Machine Learning-Based Equivariant Diffusion Model Targeting the Spike Protein
Source: Curr Issues Mol Biol. 2023 May 12;45(5):4261–84. doi: 10.3390/cimb45050271 (PMC10217495; doi:10.3390/cimb45050271)
Supplement: Supplementary file 1 [file cimb-45-00271-s001.zip › Supplementary files/Supplementary file S2.csv]

Entry Name	Atom Count	Bond Count	Atoms in Ring System	Bonds in Ring System	Cyclomatic number	Number of ring systems	Normalized number of ring systems	Ring Fusion degree	Total ring size	Ring perimeter	Ring bridge count	Molecule cyclized degree	Ring Fusion density	Ring complexity index	Van der Waals surface area	MR1	MR2	MR3	MR4	MR5	MR6	MR7	MR8	ALOGP1	ALOGP2	ALOGP3	ALOGP4	ALOGP5	ALOGP6	ALOGP7	ALOGP8	ALOGP9	ALOGP10	PEOE1	PEOE2	PEOE3	PEOE4	PEOE5	PEOE6	PEOE7	PEOE8	PEOE9	PEOE10	PEOE11	PEOE12	PEOE13	PEOE14	MOPAC Heat of Formation	Dipole
spike_fullatom_new2_mol.1	15	15	4	4	1	1	1	1	4	4	0	0.267	0	1	283.108	0	0	0	0	0	0	0	283.108	156.42	39.799	0	0	0	0	0	0	0	86.89	0	0	0	0	0	0	0	0	0	0	0	0	0	0	964.622741	1.61
spike_fullatom_new2_mol.2	9	9	3	3	1	1	1	1	3	3	0	0.333	0	1	156.591	0	0	0	0	0	0	0	156.591	69.204	21.523	33.295	0	0	0	0	0	0	32.568	0	0	0	0	0	0	0	0	0	0	0	0	0	0	523.007264	2.92
spike_fullatom_new2_mol.3	16	17	8	8	2	2	1	1	8	8	0	0.5	0	1	238.762	0	0	0	0	0	0	0	238.762	168.435	15.991	0	2.714	18.547	0	16.791	0	0	16.284	0	0	0	0	0	0	0	0	0	0	0	0	0	0	983.751624	0.83
spike_fullatom_new2_mol.4	7	7	3	3	1	1	1	1	3	3	0	0.429	0	1	102.201	0	0	0	0	0	0	0	102.201	44.669	21.523	33.295	2.714	0	0	0	0	0	0	0	0	0	0	0	0	0	0	0	0	0	0	0	0	245.011957	2.14
spike_fullatom_new2_mol.5	11	10	0	0	0	0	0	0	0	0	0	0	0	0	208.998	0	0	0	0	0	0	0	208.998	123.385	53.045	0	0	0	0	0	0	0	32.568	0	0	0	0	0	0	0	0	0	0	0	0	0	0	586.716736	1.8
spike_fullatom_new2_mol.6	12	14	8	9	3	2	0.667	1.5	10	8	1	0.667	0.25	1.25	143.018	0	0	0	0	0	0	0	143.018	81.963	61.388	0	-0.333	0	0	0	0	0	0	0	0	0	0	0	0	0	0	0	0	0	0	0	0	634.644334	1.53
spike_fullatom_new2_mol.7	12	13	6	7	2	1	0.5	2	8	6	1	0.5	0.333	1.333	166.631	0	0	0	0	0	0	0	166.631	82.843	3.279	60.634	3.591	0	0	0	0	0	16.284	0	0	0	0	0	0	0	0	0	0	0	0	0	0	507.856141	3.4
spike_fullatom_new2_mol.8	10	11	9	9	2	2	1	1	9	9	0	0.9	0	1	124.975	0	0	0	0	0	0	0	124.975	34.581	83.393	0	3.591	3.409	0	0	0	0	0	0	0	0	0	0	0	0	0	0	0	0	0	0	0	670.937539	0.89
spike_fullatom_new2_mol.9	19	20	6	7	2	1	0.5	2	8	6	1	0.316	0.333	1.333	252.322	0	0	0	0	0	0	0	252.322	83.033	17.603	111.344	10.133	0	0	0	0	0	30.209	0	0	0	0	0	0	0	0	0	0	0	0	0	0	699.157809	4.27
spike_fullatom_new2_mol.10	9	9	3	3	1	1	1	1	3	3	0	0.333	0	1	141.635	0	0	0	0	0	0	0	141.635	70.239	31.995	23.484	0	0	0	0	0	0	15.916	0	0	0	0	0	0	0	0	0	0	0	0	0	0	427.17194	3.08
spike_fullatom_new2_mol.11	8	7	0	0	0	0	0	0	0	0	0	0	0	0	122.083	0	0	0	0	0	0	0	122.083	17.507	50.069	0	0	52.531	0	0	0	0	1.976	0	0	0	0	0	0	0	0	0	0	0	0	0	0	24.645218	1.13
spike_fullatom_new2_mol.12	18	19	8	8	2	2	1	1	8	8	0	0.444	0	1	252.417	14.846	0	0	0	0	0	0	237.572	135.961	80.049	0	5.278	0	0	0	14.846	0	16.284	0	0	0	0	0	0	0	0	0	0	0	0	0	0	1107.921858	2.87
spike_fullatom_new2_mol.13	13	12	0	0	0	0	0	0	0	0	0	0	0	0	216.619	0	0	0	0	0	0	0	216.619	131.927	0	68.408	0	0	0	0	0	0	16.284	0	0	0	0	0	0	0	0	0	0	0	0	0	0	565.052448	1.67
spike_fullatom_new2_mol.14	11	12	6	6	2	2	1	1	6	6	0	0.545	0	1	150.808	0	0	0	0	0	0	0	150.808	85.756	49.38	15.671	0	0	0	0	0	0	0	0	0	0	0	0	0	0	0	0	0	0	0	0	0	560.395736	2.59
spike_fullatom_new2_mol.15	4	3	0	0	0	0	0	0	0	0	0	0	0	0	90.244	0	0	0	0	0	0	0	90.244	52.437	21.523	0	0	0	0	0	0	0	16.284	0	0	0	0	0	0	0	0	0	0	0	0	0	0	260.102762	2.35
spike_fullatom_new2_mol.16	16	17	6	6	2	2	1	1	6	6	0	0.375	0	1	247.787	0	0	0	0	0	0	0	247.787	197.694	9.999	23.81	0	0	0	0	0	0	16.284	0	0	0	0	0	0	0	0	0	0	0	0	0	0	1151.439562	8.9
spike_fullatom_new2_mol.17	11	12	8	9	2	1	0.5	2	10	8	1	0.727	0.25	1.25	151.448	0	0	0	0	0	0	0	151.448	44.896	63.045	0	3.414	0	0	0	0	0	40.094	0	0	0	0	0	0	0	0	0	0	0	0	0	0	362.359067	1.75
spike_fullatom_new2_mol.18	11	12	9	10	2	1	0.5	2	11	9	1	0.818	0.222	1.222	149.423	0	0	0	0	0	0	0	149.423	83.814	0	8.757	30.579	9.989	0	0	0	0	16.284	0	0	0	0	0	0	0	0	0	0	0	0	0	0	625.968783	0.49
spike_fullatom_new2_mol.19	16	18	9	10	3	2	0.667	1.5	11	9	1	0.562	0.222	1.222	183.624	0	0	0	0	0	0	0	183.624	69.615	39.431	56.762	-0.338	8.21	0	0	0	0	9.943	0	0	0	0	0	0	0	0	0	0	0	0	0	0	822.996426	6.6
spike_fullatom_new2_mol.20	18	18	5	5	1	1	1	1	5	5	0	0.278	0	1	312.787	0	0	0	0	0	0	0	312.787	153.991	62.32	0	-4.307	0	0	17.51	0	0	83.271	0	0	0	0	0	0	0	0	0	0	0	0	0	0	976.610948	0.95
spike_fullatom_new2_mol.21	20	22	11	11	3	3	1	1	11	11	0	0.55	0	1	279.553	0	0	0	0	0	0	0	279.553	162.272	19.553	31.91	8.515	8.452	0	0	0	0	48.852	0	0	0	0	0	0	0	0	0	0	0	0	0	0	1087.48094	2.97
spike_fullatom_new2_mol.22	15	15	3	3	1	1	1	1	3	3	0	0.2	0	1	256.962	0	0	0	0	0	0	0	256.962	185.26	39.135	0	0	0	0	0	0	0	32.568	0	0	0	0	0	0	0	0	0	0	0	0	0	0	949.157035	1.3
spike_fullatom_new2_mol.23	14	13	0	0	0	0	0	0	0	0	0	0	0	0	225.748	0	0	0	0	0	0	0	225.748	119.363	9.999	67.105	0	0	0	0	0	0	29.281	0	0	0	0	0	0	0	0	0	0	0	0	0	0	645.92493	1.72
spike_fullatom_new2_mol.24	4	3	0	0	0	0	0	0	0	0	0	0	0	0	80.977	0	0	0	0	0	0	0	80.977	38.684	4.536	21.473	0	0	0	0	0	0	16.284	0	0	0	0	0	0	0	0	0	0	0	0	0	0	274.914121	4.59
spike_fullatom_new2_mol.25	9	9	3	3	1	1	1	1	3	3	0	0.333	0	1	142.886	0	0	0	0	0	0	0	142.886	89.84	53.045	0	0	0	0	0	0	0	0	0	0	0	0	0	0	0	0	0	0	0	0	0	0	454.514242	0.96
spike_fullatom_new2_mol.26	7	7	3	3	1	1	1	1	3	3	0	0.429	0	1	126.556	0	0	0	0	0	0	0	126.556	88.749	21.523	0	0	0	0	0	0	0	16.284	0	0	0	0	0	0	0	0	0	0	0	0	0	0	517.03639	3.07
spike_fullatom_new2_mol.27	20	22	15	15	3	3	1	1	15	15	0	0.75	0	1	262.796	0	0	0	0	0	0	0	262.796	105.751	94.647	7.873	0	25.442	0	0	0	0	29.084	0	0	0	0	0	0	0	0	0	0	0	0	0	0	1164.160376	5.58
spike_fullatom_new2_mol.28	8	9	6	7	2	1	0.5	2	8	6	1	0.75	0.333	1.333	110.297	0	0	0	0	0	0	0	110.297	67.862	17.611	8.54	0	0	0	0	0	0	16.284	0	0	0	0	0	0	0	0	0	0	0	0	0	0	438.670669	2.85
spike_fullatom_new2_mol.29	11	13	5	7	3	1	0.333	3	10	4	3	0.455	1.2	2	124.983	0	0	0	0	0	0	0	124.983	77.671	4.552	42.76	0	0	0	0	0	0	0	0	0	0	0	0	0	0	0	0	0	0	0	0	0	643.49224	0.5
spike_fullatom_new2_mol.30	16	18	9	10	3	2	0.667	1.5	11	9	1	0.562	0.222	1.222	248.504	0	0	0	0	0	0	0	248.504	178.399	9.999	8.54	2.714	0	0	0	0	0	48.852	0	0	0	0	0	0	0	0	0	0	0	0	0	0	1164.941487	6.88
spike_fullatom_new2_mol.31	20	23	12	14	4	2	0.5	2	16	12	2	0.6	0.333	1.333	272.318	0	0	0	0	0	0	0	272.318	157.004	17.393	15.671	3.214	0	0	0	0	0	79.037	0	0	0	0	0	0	0	0	0	0	0	0	0	0	1067.060754	2.18
spike_fullatom_new2_mol.32	9	9	3	3	1	1	1	1	3	3	0	0.333	0	1	137.525	0	0	0	0	0	0	0	137.525	76.56	15.805	45.161	0	0	0	0	0	0	0	0	0	0	0	0	0	0	0	0	0	0	0	0	0	495.921494	1.85
spike_fullatom_new2_mol.33	9	10	5	6	2	1	0.5	2	7	5	1	0.556	0.4	1.4	151.076	0	0	0	0	0	0	0	151.076	134.792	0	0	0	0	0	0	0	0	16.284	0	0	0	0	0	0	0	0	0	0	0	0	0	0	835.161137	4.58
spike_fullatom_new2_mol.34	15	14	0	0	0	0	0	0	0	0	0	0	0	0	251.265	0	0	0	0	0	0	0	251.265	122	0	91.932	4.764	0	0	0	0	0	32.568	0	0	0	0	0	0	0	0	0	0	0	0	0	0	755.095179	8.45
spike_fullatom_new2_mol.35	12	12	3	3	1	1	1	1	3	3	0	0.25	0	1	205.127	0	0	0	0	0	0	0	205.127	129.031	27.857	15.671	0	0	0	0	0	0	32.568	0	0	0	0	0	0	0	0	0	0	0	0	0	0	808.569411	4.76
spike_fullatom_new2_mol.36	7	7	6	6	1	1	1	1	6	6	0	0.857	0	1	95.639	0	0	0	0	0	0	0	95.639	0	72.653	0	0	0	6.016	0	0	16.97	0	0	0	0	0	0	0	0	0	0	0	0	0	0	0	274.465563	0.16
spike_fullatom_new2_mol.37	10	10	5	5	1	1	1	1	5	5	0	0.5	0	1	174.664	0	0	0	0	0	0	0	174.664	115.334	43.046	0	0	0	0	0	0	0	16.284	0	0	0	0	0	0	0	0	0	0	0	0	0	0	562.383764	4
spike_fullatom_new2_mol.38	19	20	9	10	2	1	0.5	2	11	9	1	0.474	0.222	1.222	280.135	0	0	0	0	0	0	0	280.135	84.925	110.769	37.144	0	0	0	0	0	0	47.297	0	0	0	0	0	0	0	0	0	0	0	0	0	0	816.554628	2.92
spike_fullatom_new2_mol.39	13	13	3	3	1	1	1	1	3	3	0	0.231	0	1	210.544	0	0	0	0	0	0	0	210.544	116.068	94.476	0	0	0	0	0	0	0	0	0	0	0	0	0	0	0	0	0	0	0	0	0	0	714.430771	2.07
spike_fullatom_new2_mol.40	6	5	0	0	0	0	0	0	0	0	0	0	0	0	120.707	0	0	0	0	0	0	0	120.707	66.134	6.334	15.671	0	0	0	0	0	0	32.568	0	0	0	0	0	0	0	0	0	0	0	0	0	0	431.5406	3.2
spike_fullatom_new2_mol.41	11	12	4	5	2	1	0.5	2	6	4	1	0.364	0.5	1.5	175.383	0	0	0	0	0	0	0	175.383	125.734	0	17.08	0	0	0	0	0	0	32.568	0	0	0	0	0	0	0	0	0	0	0	0	0	0	766.58486	4.78
spike_fullatom_new2_mol.42	18	18	3	3	1	1	1	1	3	3	0	0.167	0	1	273.356	0	0	0	0	0	0	0	273.356	143.426	0	101.627	3.416	8.602	0	0	0	0	16.284	0	0	0	0	0	0	0	0	0	0	0	0	0	0	753.656338	2.77
spike_fullatom_new2_mol.43	8	8	5	5	1	1	1	1	5	5	0	0.625	0	1	129.394	18.285	0	0	0	0	0	0	111.109	61.591	13.602	14.162	18.285	0	0	0	0	0	21.754	0	0	0	0	0	0	0	0	0	0	0	0	0	0	374.689041	1.86
spike_fullatom_new2_mol.44	8	7	0	0	0	0	0	0	0	0	0	0	0	0	144.795	0	0	0	0	0	0	0	144.795	91.552	21.288	15.671	0	0	0	0	0	0	16.284	0	0	0	0	0	0	0	0	0	0	0	0	0	0	525.236637	2.97
spike_fullatom_new2_mol.45	12	12	4	4	1	1	1	1	4	4	0	0.333	0	1	172.96	0	0	0	0	0	0	0	172.96	82.088	70.026	0	4.054	0	0	16.791	0	0	0	0	0	0	0	0	0	0	0	0	0	0	0	0	0	405.575274	1.66
spike_fullatom_new2_mol.46	7	7	3	3	1	1	1	1	3	3	0	0.429	0	1	125.957	0	0	0	0	0	0	0	125.957	109.673	0	0	0	0	0	0	0	0	16.284	0	0	0	0	0	0	0	0	0	0	0	0	0	0	561.891918	1.57
spike_fullatom_new2_mol.47	9	9	6	6	1	1	1	1	6	6	0	0.667	0	1	137.162	0	0	0	0	0	0	0	137.162	16.772	100.697	0	0	3.409	0	0	0	0	16.284	0	0	0	0	0	0	0	0	0	0	0	0	0	0	622.109884	6.78
spike_fullatom_new2_mol.48	18	18	5	5	1	1	1	1	5	5	0	0.278	0	1	289.462	0	0	0	0	0	0	0	289.462	185.797	31.281	31.606	0	8.21	0	0	0	0	32.568	0	0	0	0	0	0	0	0	0	0	0	0	0	0	939.991462	1.86
spike_fullatom_new2_mol.49	11	11	6	6	1	1	1	1	6	6	0	0.545	0	1	156.454	0	0	0	0	0	0	0	156.454	67.269	80.733	0	0	8.452	0	0	0	0	0	0	0	0	0	0	0	0	0	0	0	0	0	0	0	509.652623	2.33
spike_fullatom_new2_mol.50	13	12	0	0	0	0	0	0	0	0	0	0	0	0	229.088	0	0	0	0	0	0	0	229.088	131.754	40.956	23.81	0	0	0	0	0	0	32.568	0	0	0	0	0	0	0	0	0	0	0	0	0	0	738.208231	7.37
spike_fullatom_new2_mol.51	7	7	5	5	1	1	1	1	5	5	0	0.714	0	1	104.543	0	0	0	0	0	0	0	104.543	53.265	11.184	23.81	0	0	0	0	0	0	16.284	0	0	0	0	0	0	0	0	0	0	0	0	0	0	326.451586	3.56
spike_fullatom_new2_mol.52	13	14	6	7	2	1	0.5	2	8	6	1	0.462	0.333	1.333	172.627	0	0	0	0	0	0	0	172.627	92.933	19.425	60.269	0	0	0	0	0	0	0	0	0	0	0	0	0	0	0	0	0	0	0	0	0	653.021216	6.06
spike_fullatom_new2_mol.53	20	23	15	16	4	3	0.75	1.333	17	15	1	0.75	0.133	1.133	262.955	0	0	0	0	0	0	0	262.955	206.896	38.549	0	0	0	0	0	0	0	17.51	0	0	0	0	0	0	0	0	0	0	0	0	0	0	1237.077058	8.19
spike_fullatom_new2_mol.54	5	7	5	7	3	1	0.333	3	9	5	2	1	0.8	1.8	43.577	0	0	0	0	0	0	0	43.577	49.024	-5.448	0	0	0	0	0	0	0	0	0	0	0	0	0	0	0	0	0	0	0	0	0	0	504.8748	0.25
spike_fullatom_new2_mol.55	10	10	3	3	1	1	1	1	3	3	0	0.3	0	1	172.638	0	0	0	0	0	0	0	172.638	93.594	46.476	0	0	0	0	0	0	0	32.568	0	0	0	0	0	0	0	0	0	0	0	0	0	0	649.282882	2.08
spike_fullatom_new2_mol.56	15	16	8	9	2	1	0.5	2	10	8	1	0.533	0.25	1.25	215.349	0	0	0	0	0	0	0	215.349	148.746	6.334	60.269	0	0	0	0	0	0	0	0	0	0	0	0	0	0	0	0	0	0	0	0	0	760.512036	7.92
spike_fullatom_new2_mol.57	11	11	5	5	1	1	1	1	5	5	0	0.455	0	1	150.986	0	0	0	0	0	0	0	150.986	73.143	21.996	57.921	-2.074	0	0	0	0	0	0	0	0	0	0	0	0	0	0	0	0	0	0	0	0	451.098925	3.02
spike_fullatom_new2_mol.58	20	22	12	13	3	2	0.667	1.5	14	12	1	0.6	0.167	1.167	276.546	0	0	0	0	0	0	0	276.546	163.413	80.56	9.04	-1.621	8.87	0	0	0	0	16.284	0	0	0	0	0	0	0	0	0	0	0	0	0	0	989.123575	3.91
spike_fullatom_new2_mol.59	11	11	3	3	1	1	1	1	3	3	0	0.273	0	1	189.132	0	0	0	0	0	0	0	189.132	149.776	6.788	0	0	0	0	0	0	0	32.568	0	0	0	0	0	0	0	0	0	0	0	0	0	0	929.42179	5.88
spike_fullatom_new2_mol.60	14	14	3	3	1	1	1	1	3	3	0	0.214	0	1	188.229	56.029	0	0	0	0	0	0	132.2	81.243	20.835	31.934	-1.811	0	0	0	56.029	0	0	0	0	0	0	0	0	0	0	0	0	0	0	0	0	622.074095	1.74
spike_fullatom_new2_mol.61	11	13	8	9	3	2	0.667	1.5	9	9	0	0.727	0	1.125	121.604	0	0	0	0	0	0	0	121.604	86.512	3.159	31.934	0	0	0	0	0	0	0	0	0	0	0	0	0	0	0	0	0	0	0	0	0	745.466548	4.96
spike_fullatom_new2_mol.62	11	14	8	10	4	2	0.5	2	12	8	2	0.727	0.5	1.5	117.364	0	0	0	0	0	0	0	117.364	73.816	17.885	9.04	0.338	0	0	0	0	0	16.284	0	0	0	0	0	0	0	0	0	0	0	0	0	0	682.389371	3.22
spike_fullatom_new2_mol.63	13	14	10	10	2	2	1	1	10	10	0	0.769	0	1	173.09	0	0	0	0	0	0	0	173.09	98.238	46.217	8.177	12.007	8.452	0	0	0	0	0	0	0	0	0	0	0	0	0	0	0	0	0	0	0	631.40108	5.1
spike_fullatom_new2_mol.64	11	11	6	6	1	1	1	1	6	6	0	0.545	0	1	142.464	0	0	0	0	0	0	0	142.464	0	59.35	74.987	0	3.541	4.585	0	0	0	0	0	0	0	0	0	0	0	0	0	0	0	0	0	0	346.385611	5.83
spike_fullatom_new2_mol.65	9	9	5	5	1	1	1	1	5	5	0	0.556	0	1	117.656	0	0	0	0	0	0	0	117.656	24.9	40.798	23.467	0	18.547	0	0	0	0	9.943	0	0	0	0	0	0	0	0	0	0	0	0	0	0	230.904712	0.13
spike_fullatom_new2_mol.66	13	13	3	3	1	1	1	1	3	3	0	0.231	0	1	171.816	0	0	0	0	0	0	0	171.816	87.783	36.337	47.696	0	0	0	0	0	0	0	0	0	0	0	0	0	0	0	0	0	0	0	0	0	383.118592	1.72
spike_fullatom_new2_mol.67	13	12	0	0	0	0	0	0	0	0	0	0	0	0	217.507	0	0	0	0	0	0	0	217.507	161.841	27.515	0	3.416	8.452	0	0	0	0	16.284	0	0	0	0	0	0	0	0	0	0	0	0	0	0	829.551626	7.1
spike_fullatom_new2_mol.68	9	9	7	7	1	1	1	1	7	7	0	0.778	0	1	120.779	0	0	0	0	0	0	0	120.779	50.747	6.334	55.205	0	8.493	0	0	0	0	0	0	0	0	0	0	0	0	0	0	0	0	0	0	0	278.03534	1.44
spike_fullatom_new2_mol.69	10	10	9	9	1	1	1	1	9	9	0	0.9	0	1	178.479	0	0	0	0	0	0	0	178.479	153.655	0	8.54	0	0	0	0	0	0	16.284	0	0	0	0	0	0	0	0	0	0	0	0	0	0	720.271364	3.71
spike_fullatom_new2_mol.70	17	16	0	0	0	0	0	0	0	0	0	0	0	0	266.336	15.726	0	0	0	0	0	0	250.611	93.805	83.121	24.114	11.931	0	0	0	15.726	0	37.64	0	0	0	0	0	0	0	0	0	0	0	0	0	0	809.200607	6.11
spike_fullatom_new2_mol.71	19	21	12	14	3	1	0.333	3	15	13	1	0.632	0.167	1.25	242.061	21.523	0	0	0	0	0	0	220.538	143.335	70.507	25.504	2.714	0	0	0	0	0	0	0	0	0	0	0	0	0	0	0	0	0	0	0	0	709.839673	14.43
spike_fullatom_new2_mol.72	14	16	12	13	3	2	0.667	1.5	14	12	1	0.857	0.167	1.167	157.394	0	0	0	0	0	0	0	157.394	34.45	55.353	33.295	22.706	6.354	0	5.236	0	0	0	0	0	0	0	0	0	0	0	0	0	0	0	0	0	710.616995	6.61
spike_fullatom_new2_mol.73	13	14	6	7	2	1	0.5	2	8	6	1	0.462	0.333	1.333	194.266	0	0	0	0	0	0	0	194.266	156.668	37.599	0	0	0	0	0	0	0	0	0	0	0	0	0	0	0	0	0	0	0	0	0	0	820.970516	4.3
spike_fullatom_new2_mol.74	11	10	0	0	0	0	0	0	0	0	0	0	0	0	175.92	0	0	0	0	0	0	0	175.92	129.302	47.367	0	0	0	0	0	0	0	-0.748	0	0	0	0	0	0	0	0	0	0	0	0	0	0	769.935184	5.03
spike_fullatom_new2_mol.75	10	10	5	5	1	1	1	1	5	5	0	0.5	0	1	166.79	0	0	0	0	0	0	0	166.79	116.269	31.522	0	2.714	0	0	0	0	0	16.284	0	0	0	0	0	0	0	0	0	0	0	0	0	0	618.902638	5.35
spike_fullatom_new2_mol.76	9	10	6	7	2	1	0.5	2	8	6	1	0.667	0.333	1.333	117.485	0	0	0	0	0	0	0	117.485	67.328	27.987	0	-2.566	8.452	0	0	0	0	16.284	0	0	0	0	0	0	0	0	0	0	0	0	0	0	608.894429	4.63
spike_fullatom_new2_mol.77	11	13	7	8	3	2	0.667	1.5	9	7	1	0.636	0.286	1.286	135.866	0	0	0	0	0	0	0	135.866	53.824	43.807	0	0.422	0	0	0	0	0	37.813	0	0	0	0	0	0	0	0	0	0	0	0	0	0	670.101103	2.54
spike_fullatom_new2_mol.78	18	20	10	12	3	1	0.333	3	14	10	2	0.556	0.4	1.4	254.158	15.133	0	0	0	0	0	0	239.025	192.352	30.389	0	0	0	0	0	15.133	0	16.284	0	0	0	0	0	0	0	0	0	0	0	0	0	0	1207.197898	1.03
spike_fullatom_new2_mol.79	14	15	4	5	2	1	0.5	2	6	4	1	0.286	0.5	1.5	189.994	0	0	0	0	0	0	0	189.994	92.203	13.502	59.272	0	8.734	0	0	0	0	16.284	0	0	0	0	0	0	0	0	0	0	0	0	0	0	674.813927	1.61
spike_fullatom_new2_mol.80	16	15	0	0	0	0	0	0	0	0	0	0	0	0	285.127	0	0	0	0	0	0	0	285.127	209.006	43.046	0	0	0	0	0	0	0	33.075	0	0	0	0	0	0	0	0	0	0	0	0	0	0	948.139112	5.24
spike_fullatom_new2_mol.81	8	8	3	3	1	1	1	1	3	3	0	0.375	0	1	126.122	0	0	0	0	0	0	0	126.122	68.123	58	0	0	0	0	0	0	0	0	0	0	0	0	0	0	0	0	0	0	0	0	0	0	456.325322	2.07
spike_fullatom_new2_mol.82	16	16	5	5	1	1	1	1	5	5	0	0.312	0	1	266.092	15.133	0	0	0	0	0	0	250.959	140.324	44.651	0	0	0	19.349	0	15.133	0	46.634	0	0	0	0	0	0	0	0	0	0	0	0	0	0	1028.691369	10.26
spike_fullatom_new2_mol.83	7	9	6	8	3	1	0.333	3	10	6	2	0.857	0.667	1.667	63.512	0	0	0	0	0	0	0	63.512	24.69	32.413	9.54	-3.132	0	0	0	0	0	0	0	0	0	0	0	0	0	0	0	0	0	0	0	0	375.558947	2.39
spike_fullatom_new2_mol.84	11	12	7	8	2	1	0.5	2	9	7	1	0.636	0.286	1.286	129.298	0	0	0	0	0	0	0	129.298	33.802	67.518	0	0	12.807	15.172	0	0	0	0	0	0	0	0	0	0	0	0	0	0	0	0	0	0	577.177693	3.86
spike_fullatom_new2_mol.85	13	12	0	0	0	0	0	0	0	0	0	0	0	0	192.532	0	0	0	0	0	0	0	192.532	51.696	14.695	77.97	3.492	0	0	0	0	0	44.68	0	0	0	0	0	0	0	0	0	0	0	0	0	0	346.983369	1.97
spike_fullatom_new2_mol.86	20	22	13	15	3	1	0.333	3	17	13	2	0.65	0.308	1.308	243.996	0	0	0	0	0	0	0	243.996	83.007	64.471	71.719	8.515	0	0	0	0	0	16.284	0	0	0	0	0	0	0	0	0	0	0	0	0	0	712.394817	16.16
spike_fullatom_new2_mol.87	14	14	3	3	1	1	1	1	3	3	0	0.214	0	1	252.513	0	0	0	0	0	0	0	252.513	198.422	21.523	0	0	0	0	0	0	0	32.568	0	0	0	0	0	0	0	0	0	0	0	0	0	0	1005.971135	1.27
spike_fullatom_new2_mol.88	14	15	6	6	2	2	1	1	6	6	0	0.429	0	1	192.41	15.726	0	0	0	0	0	0	176.684	90.413	19.607	17.939	8.54	18.83	0	0	15.726	0	21.356	0	0	0	0	0	0	0	0	0	0	0	0	0	0	825.091831	2.73
spike_fullatom_new2_mol.89	19	19	3	3	1	1	1	1	3	3	0	0.158	0	1	316.887	15.452	0	0	0	0	0	0	301.435	180.6	43.046	21.523	2.341	0	0	0	15.452	0	53.924	0	0	0	0	0	0	0	0	0	0	0	0	0	0	1206.763813	5.66
spike_fullatom_new2_mol.90	17	16	0	0	0	0	0	0	0	0	0	0	0	0	278.828	0	0	0	0	0	0	0	278.828	168.222	34.56	55.874	3.887	0	0	0	0	0	16.284	0	0	0	0	0	0	0	0	0	0	0	0	0	0	903.930744	2.12
spike_fullatom_new2_mol.91	12	15	6	9	4	1	0.25	4	12	6	3	0.5	1	2	109.421	0	0	0	0	0	0	0	109.421	37.342	38.496	0	0	0	0	16.791	0	0	16.791	0	0	0	0	0	0	0	0	0	0	0	0	0	0	513.895131	3.79
spike_fullatom_new2_mol.92	8	7	0	0	0	0	0	0	0	0	0	0	0	0	144.366	0	0	0	0	0	0	0	144.366	43.357	51.43	33.295	0	0	0	0	0	0	16.284	0	0	0	0	0	0	0	0	0	0	0	0	0	0	415.443949	2.85
spike_fullatom_new2_mol.93	9	11	6	8	3	1	0.333	3	10	6	2	0.667	0.667	1.667	106.437	0	0	0	0	0	0	0	106.437	71.673	8.94	9.54	0	0	0	0	0	0	16.284	0	0	0	0	0	0	0	0	0	0	0	0	0	0	683.123713	3.14
spike_fullatom_new2_mol.94	12	13	7	8	2	1	0.5	2	9	7	1	0.583	0.286	1.286	152.39	0	0	0	0	0	0	0	152.39	72.536	13.783	66.071	0	0	0	0	0	0	0	0	0	0	0	0	0	0	0	0	0	0	0	0	0	593.849822	2.77
spike_fullatom_new2_mol.95	15	15	3	3	1	1	1	1	3	3	0	0.2	0	1	267.818	0	0	0	0	0	0	0	267.818	187.406	21.523	17.587	0	8.734	0	0	0	0	32.568	0	0	0	0	0	0	0	0	0	0	0	0	0	0	1016.390932	0.97
spike_fullatom_new2_mol.96	6	5	0	0	0	0	0	0	0	0	0	0	0	0	98.235	0	0	0	0	0	0	0	98.235	24.668	0	57.283	0	0	0	0	0	0	16.284	0	0	0	0	0	0	0	0	0	0	0	0	0	0	171.738117	1.92
spike_fullatom_new2_mol.97	19	19	3	3	1	1	1	1	3	3	0	0.158	0	1	297.273	0	0	0	0	0	0	0	297.273	176.031	21.523	24.114	8.016	0	0	35.021	0	0	32.568	0	0	0	0	0	0	0	0	0	0	0	0	0	0	772.033797	1.77
spike_fullatom_new2_mol.98	18	20	12	14	3	1	0.333	3	16	12	2	0.667	0.333	1.333	237.726	0	0	0	0	0	0	0	237.726	22.817	55.813	62.684	0	0	0	0	0	0	96.412	0	62.684	0	0	0	21.222	35.575	66.731	23.319	0	28.195	0	0	0	-34.852494	1.25
[truncated: 63 more columns]
